# Supplementary material for: Tissue Rigidity Increased during Carcinogenesis of NTCU-Induced Lung Squamous Cell Carcinoma In Vivo
Source: Biomedicines. 2022 Sep 23;10(10):2382. doi: 10.3390/biomedicines10102382 (PMC9598693; doi:10.3390/biomedicines10102382)
Supplement: Supplementary file 1 [file biomedicines-10-02382-s001.zip]

Archive with 1 entries (1 files):
- biomedicines-1898756-supplementary.pdf
